# Supplementary material for: First record of the adult of Cymbalcloeon confirming its position in Baetidae (Insecta, Ephemeroptera)
Source: Biodivers Data J. 2025 Dec 22;13:e178464. doi: 10.3897/BDJ.13.e178464 (PMC12750104; doi:10.3897/BDJ.13.e178464)
Supplement: XML Treatment for Cymbalcloeon (Sartorii) sartorii [file BDJ.13.e178464-treatment1.xml]

<!DOCTYPE tp:taxon-treatment
  PUBLIC "-//TaxonX//DTD Taxonomic Treatment Publishing DTD v0 20100105//EN" "tax-treatment-NSO.dtd">
<tp:taxon-treatment xmlns:tp="http://www.plazi.org/taxpub"><tp:treatment-meta><mixed-citation publication-type="journal"><person-group><name><surname>Wang</surname><given-names>Ningning</given-names></name><name><surname>Wang</surname><given-names>Di</given-names></name><name><surname>Gattolliat</surname><given-names>Jean-Luc</given-names></name><name><surname>Suttinun</surname><given-names>Chanaporn</given-names></name><name><surname>Zhou</surname><given-names>Changfa</given-names></name></person-group><article-title>First record of the adult of <italic><tp:taxon-name><tp:taxon-name-part taxon-name-part-type="genus" reg="Cymbalcloeon">Cymbalcloeon</tp:taxon-name-part></tp:taxon-name></italic> confirming its position in <tp:taxon-name><tp:taxon-name-part taxon-name-part-type="family">Baetidae</tp:taxon-name-part></tp:taxon-name> (<tp:taxon-name><tp:taxon-name-part taxon-name-part-type="class">Insecta</tp:taxon-name-part></tp:taxon-name>, <tp:taxon-name><tp:taxon-name-part taxon-name-part-type="order">Ephemeroptera</tp:taxon-name-part></tp:taxon-name>)</article-title><source>Biodivers Data J</source><day>22</day><month>12</month><year>2025</year><volume>13</volume><pub-id pub-id-type="doi">10.3897/BDJ.13.e178464</pub-id></mixed-citation></tp:treatment-meta><tp:nomenclature><tp:taxon-name><object-id xmlns:xlink="http://www.w3.org/1999/xlink" content-type="arpha" xlink:type="simple">B4FF006F-40FC-5040-A653-42720EF67CC2</object-id><tp:taxon-name-part taxon-name-part-type="genus">Cymbalcloeon</tp:taxon-name-part> (<tp:taxon-name-part taxon-name-part-type="subgenus">Sartorii</tp:taxon-name-part>) <tp:taxon-name-part taxon-name-part-type="species">sartorii</tp:taxon-name-part></tp:taxon-name><tp:taxon-authority>Suttinun et al. 2020</tp:taxon-authority></tp:nomenclature><tp:treatment-sec sec-type="materials"><title>Materials</title><list list-type="alpha-lower" list-content="occurrences"><list-item><p><bold>Type status:</bold> <named-content xmlns:xlink="http://www.w3.org/1999/xlink" content-type="dwc:typeStatus" xlink:type="simple">Other material</named-content>. <bold>Occurrence:</bold> recordedBy: <named-content xmlns:xlink="http://www.w3.org/1999/xlink" content-type="dwc:recordedBy" xlink:type="simple">De-Wen Gong, Xu-Hong-Yi Zheng, Ning-Ning Wang, Yu-Xian Sun</named-content>; individualCount: <named-content xmlns:xlink="http://www.w3.org/1999/xlink" content-type="dwc:individualCount" xlink:type="simple">2</named-content>; lifeStage: <named-content xmlns:xlink="http://www.w3.org/1999/xlink" content-type="dwc:lifeStage" xlink:type="simple">nymph</named-content>; occurrenceID: <named-content xmlns:xlink="http://www.w3.org/1999/xlink" content-type="dwc:occurrenceID" xlink:type="simple">E6970792-99D4-5D80-9234-FAF9B25FC7CD</named-content>; <bold>Taxon:</bold> scientificName: <named-content xmlns:xlink="http://www.w3.org/1999/xlink" content-type="dwc:scientificName" xlink:type="simple"><italic><tp:taxon-name><tp:taxon-name-part taxon-name-part-type="genus" reg="Cymbalcloeon">C.</tp:taxon-name-part> <tp:taxon-name-part taxon-name-part-type="species" reg="sartorii">sartorii</tp:taxon-name-part></tp:taxon-name></italic></named-content>; <bold>Location:</bold> country: <named-content xmlns:xlink="http://www.w3.org/1999/xlink" content-type="dwc:country" xlink:type="simple">China</named-content>; stateProvince: <named-content xmlns:xlink="http://www.w3.org/1999/xlink" content-type="dwc:stateProvince" xlink:type="simple">Yunnan</named-content>; county: <named-content xmlns:xlink="http://www.w3.org/1999/xlink" content-type="dwc:county" xlink:type="simple">Mengla</named-content>; locality: <named-content xmlns:xlink="http://www.w3.org/1999/xlink" content-type="dwc:locality" xlink:type="simple">Man-Nan-Xing, Mengla County, Xishuangbanna Dai Autonomous Prefecture, Yunnan Province, China</named-content>; verbatimElevation: <named-content xmlns:xlink="http://www.w3.org/1999/xlink" content-type="dwc:verbatimElevation" xlink:type="simple">530m</named-content>; verbatimCoordinates: <named-content xmlns:xlink="http://www.w3.org/1999/xlink" content-type="dwc:verbatimCoordinates" xlink:type="simple">21°53.00′N 101°17.00′E</named-content>; decimalLatitude: <named-content xmlns:xlink="http://www.w3.org/1999/xlink" content-type="dwc:decimalLatitude" xlink:type="simple">21.8921</named-content>; decimalLongitude: <named-content xmlns:xlink="http://www.w3.org/1999/xlink" content-type="dwc:decimalLongitude" xlink:type="simple">101.288</named-content>; <bold>Event:</bold> eventDate: <named-content xmlns:xlink="http://www.w3.org/1999/xlink" content-type="dwc:eventDate" xlink:type="simple">2025-03-18/20</named-content></p></list-item><list-item><p><bold>Type status:</bold> <named-content xmlns:xlink="http://www.w3.org/1999/xlink" content-type="dwc:typeStatus" xlink:type="simple">Other material</named-content>. <bold>Occurrence:</bold> recordedBy: <named-content xmlns:xlink="http://www.w3.org/1999/xlink" content-type="dwc:recordedBy" xlink:type="simple">De-Wen Gong, Xu-Hong-Yi Zheng, Ning-Ning Wang, Yu-Xian Sun</named-content>; individualCount: <named-content xmlns:xlink="http://www.w3.org/1999/xlink" content-type="dwc:individualCount" xlink:type="simple">15</named-content>; sex: <named-content xmlns:xlink="http://www.w3.org/1999/xlink" content-type="dwc:sex" xlink:type="simple">male</named-content>; lifeStage: <named-content xmlns:xlink="http://www.w3.org/1999/xlink" content-type="dwc:lifeStage" xlink:type="simple">imago</named-content>; occurrenceID: <named-content xmlns:xlink="http://www.w3.org/1999/xlink" content-type="dwc:occurrenceID" xlink:type="simple">86F631A9-6C54-5B4E-A9E5-416B5740C879</named-content>; <bold>Taxon:</bold> scientificName: <named-content xmlns:xlink="http://www.w3.org/1999/xlink" content-type="dwc:scientificName" xlink:type="simple"><italic><tp:taxon-name><tp:taxon-name-part taxon-name-part-type="genus" reg="Cymbalcloeon">C.</tp:taxon-name-part> <tp:taxon-name-part taxon-name-part-type="species" reg="sartorii">sartorii</tp:taxon-name-part></tp:taxon-name></italic></named-content>; <bold>Location:</bold> country: <named-content xmlns:xlink="http://www.w3.org/1999/xlink" content-type="dwc:country" xlink:type="simple">China</named-content>; stateProvince: <named-content xmlns:xlink="http://www.w3.org/1999/xlink" content-type="dwc:stateProvince" xlink:type="simple">Yunnan</named-content>; county: <named-content xmlns:xlink="http://www.w3.org/1999/xlink" content-type="dwc:county" xlink:type="simple">Mengla</named-content>; locality: <named-content xmlns:xlink="http://www.w3.org/1999/xlink" content-type="dwc:locality" xlink:type="simple">Man-Nan-Xing, Mengla County, Xishuangbanna Dai Autonomous Prefecture, Yunnan Province, China</named-content>; verbatimElevation: <named-content xmlns:xlink="http://www.w3.org/1999/xlink" content-type="dwc:verbatimElevation" xlink:type="simple">530m</named-content>; verbatimCoordinates: <named-content xmlns:xlink="http://www.w3.org/1999/xlink" content-type="dwc:verbatimCoordinates" xlink:type="simple">21°53.00′N 101°17.00′E</named-content>; decimalLatitude: <named-content xmlns:xlink="http://www.w3.org/1999/xlink" content-type="dwc:decimalLatitude" xlink:type="simple">21.8921</named-content>; decimalLongitude: <named-content xmlns:xlink="http://www.w3.org/1999/xlink" content-type="dwc:decimalLongitude" xlink:type="simple">101.288</named-content>; <bold>Event:</bold> eventDate: <named-content xmlns:xlink="http://www.w3.org/1999/xlink" content-type="dwc:eventDate" xlink:type="simple">2025-03-18/20</named-content></p></list-item><list-item><p><bold>Type status:</bold> <named-content xmlns:xlink="http://www.w3.org/1999/xlink" content-type="dwc:typeStatus" xlink:type="simple">Other material</named-content>. <bold>Occurrence:</bold> recordedBy: <named-content xmlns:xlink="http://www.w3.org/1999/xlink" content-type="dwc:recordedBy" xlink:type="simple">De-Wen Gong, Xu-Hong-Yi Zheng, Ning-Ning Wang, Yu-Xian Sun</named-content>; individualCount: <named-content xmlns:xlink="http://www.w3.org/1999/xlink" content-type="dwc:individualCount" xlink:type="simple">2</named-content>; sex: <named-content xmlns:xlink="http://www.w3.org/1999/xlink" content-type="dwc:sex" xlink:type="simple">female</named-content>; lifeStage: <named-content xmlns:xlink="http://www.w3.org/1999/xlink" content-type="dwc:lifeStage" xlink:type="simple">imago</named-content>; occurrenceID: <named-content xmlns:xlink="http://www.w3.org/1999/xlink" content-type="dwc:occurrenceID" xlink:type="simple">0092A0E4-8941-5670-A3A5-453F160CED6B</named-content>; <bold>Taxon:</bold> scientificName: <named-content xmlns:xlink="http://www.w3.org/1999/xlink" content-type="dwc:scientificName" xlink:type="simple"><italic><tp:taxon-name><tp:taxon-name-part taxon-name-part-type="genus" reg="Cymbalcloeon">C.</tp:taxon-name-part> <tp:taxon-name-part taxon-name-part-type="species" reg="sartorii">sartorii</tp:taxon-name-part></tp:taxon-name></italic></named-content>; <bold>Location:</bold> country: <named-content xmlns:xlink="http://www.w3.org/1999/xlink" content-type="dwc:country" xlink:type="simple">China</named-content>; stateProvince: <named-content xmlns:xlink="http://www.w3.org/1999/xlink" content-type="dwc:stateProvince" xlink:type="simple">Yunnan</named-content>; county: <named-content xmlns:xlink="http://www.w3.org/1999/xlink" content-type="dwc:county" xlink:type="simple">Mengla</named-content>; locality: <named-content xmlns:xlink="http://www.w3.org/1999/xlink" content-type="dwc:locality" xlink:type="simple">Man-Nan-Xing, Mengla County, Xishuangbanna Dai Autonomous Prefecture, Yunnan Province, China</named-content>; verbatimElevation: <named-content xmlns:xlink="http://www.w3.org/1999/xlink" content-type="dwc:verbatimElevation" xlink:type="simple">530m</named-content>; verbatimCoordinates: <named-content xmlns:xlink="http://www.w3.org/1999/xlink" content-type="dwc:verbatimCoordinates" xlink:type="simple">21°53.00′N 101°17.00′E</named-content>; decimalLatitude: <named-content xmlns:xlink="http://www.w3.org/1999/xlink" content-type="dwc:decimalLatitude" xlink:type="simple">21.8921</named-content>; decimalLongitude: <named-content xmlns:xlink="http://www.w3.org/1999/xlink" content-type="dwc:decimalLongitude" xlink:type="simple">101.288</named-content>; <bold>Event:</bold> eventDate: <named-content xmlns:xlink="http://www.w3.org/1999/xlink" content-type="dwc:eventDate" xlink:type="simple">2025-03-18/20</named-content></p></list-item><list-item><p><bold>Type status:</bold> <named-content xmlns:xlink="http://www.w3.org/1999/xlink" content-type="dwc:typeStatus" xlink:type="simple">Other material</named-content>. <bold>Occurrence:</bold> recordedBy: <named-content xmlns:xlink="http://www.w3.org/1999/xlink" content-type="dwc:recordedBy" xlink:type="simple">De-Wen Gong, Xu-Hong-Yi Zheng, Ning-Ning Wang, Yu-Xian Sun</named-content>; individualCount: <named-content xmlns:xlink="http://www.w3.org/1999/xlink" content-type="dwc:individualCount" xlink:type="simple">20</named-content>; sex: <named-content xmlns:xlink="http://www.w3.org/1999/xlink" content-type="dwc:sex" xlink:type="simple">male</named-content>; lifeStage: <named-content xmlns:xlink="http://www.w3.org/1999/xlink" content-type="dwc:lifeStage" xlink:type="simple">subimago</named-content>; occurrenceID: <named-content xmlns:xlink="http://www.w3.org/1999/xlink" content-type="dwc:occurrenceID" xlink:type="simple">A60DB51B-8EE6-52E1-B8EA-48183513F517</named-content>; <bold>Taxon:</bold> scientificName: <named-content xmlns:xlink="http://www.w3.org/1999/xlink" content-type="dwc:scientificName" xlink:type="simple"><italic><tp:taxon-name><tp:taxon-name-part taxon-name-part-type="genus" reg="Cymbalcloeon">C.</tp:taxon-name-part> <tp:taxon-name-part taxon-name-part-type="species" reg="sartorii">sartorii</tp:taxon-name-part></tp:taxon-name></italic></named-content>; <bold>Location:</bold> country: <named-content xmlns:xlink="http://www.w3.org/1999/xlink" content-type="dwc:country" xlink:type="simple">China</named-content>; stateProvince: <named-content xmlns:xlink="http://www.w3.org/1999/xlink" content-type="dwc:stateProvince" xlink:type="simple">Yunnan</named-content>; county: <named-content xmlns:xlink="http://www.w3.org/1999/xlink" content-type="dwc:county" xlink:type="simple">Mengla</named-content>; locality: <named-content xmlns:xlink="http://www.w3.org/1999/xlink" content-type="dwc:locality" xlink:type="simple">Man-Nan-Xing, Mengla County, Xishuangbanna Dai Autonomous Prefecture, Yunnan Province, China</named-content>; verbatimElevation: <named-content xmlns:xlink="http://www.w3.org/1999/xlink" content-type="dwc:verbatimElevation" xlink:type="simple">530m</named-content>; verbatimCoordinates: <named-content xmlns:xlink="http://www.w3.org/1999/xlink" content-type="dwc:verbatimCoordinates" xlink:type="simple">21°53.00′N 101°17.00′E</named-content>; decimalLatitude: <named-content xmlns:xlink="http://www.w3.org/1999/xlink" content-type="dwc:decimalLatitude" xlink:type="simple">21.8921</named-content>; decimalLongitude: <named-content xmlns:xlink="http://www.w3.org/1999/xlink" content-type="dwc:decimalLongitude" xlink:type="simple">101.288</named-content>; <bold>Event:</bold> eventDate: <named-content xmlns:xlink="http://www.w3.org/1999/xlink" content-type="dwc:eventDate" xlink:type="simple">2025-03-18/20</named-content></p></list-item><list-item><p><bold>Type status:</bold> <named-content xmlns:xlink="http://www.w3.org/1999/xlink" content-type="dwc:typeStatus" xlink:type="simple">Other material</named-content>. <bold>Occurrence:</bold> recordedBy: <named-content xmlns:xlink="http://www.w3.org/1999/xlink" content-type="dwc:recordedBy" xlink:type="simple">De-Wen Gong, Xu-Hong-Yi Zheng, Ning-Ning Wang, Yu-Xian Sun</named-content>; individualCount: <named-content xmlns:xlink="http://www.w3.org/1999/xlink" content-type="dwc:individualCount" xlink:type="simple">3</named-content>; sex: <named-content xmlns:xlink="http://www.w3.org/1999/xlink" content-type="dwc:sex" xlink:type="simple">female</named-content>; lifeStage: <named-content xmlns:xlink="http://www.w3.org/1999/xlink" content-type="dwc:lifeStage" xlink:type="simple">subimago</named-content>; occurrenceID: <named-content xmlns:xlink="http://www.w3.org/1999/xlink" content-type="dwc:occurrenceID" xlink:type="simple">12437BA3-835A-5BA1-AD82-486B5E8225B4</named-content>; <bold>Taxon:</bold> scientificName: <named-content xmlns:xlink="http://www.w3.org/1999/xlink" content-type="dwc:scientificName" xlink:type="simple"><italic><tp:taxon-name><tp:taxon-name-part taxon-name-part-type="genus" reg="Cymbalcloeon">C.</tp:taxon-name-part> <tp:taxon-name-part taxon-name-part-type="species" reg="sartorii">sartorii</tp:taxon-name-part></tp:taxon-name></italic></named-content>; <bold>Location:</bold> country: <named-content xmlns:xlink="http://www.w3.org/1999/xlink" content-type="dwc:country" xlink:type="simple">China</named-content>; stateProvince: <named-content xmlns:xlink="http://www.w3.org/1999/xlink" content-type="dwc:stateProvince" xlink:type="simple">Yunnan</named-content>; county: <named-content xmlns:xlink="http://www.w3.org/1999/xlink" content-type="dwc:county" xlink:type="simple">Mengla</named-content>; locality: <named-content xmlns:xlink="http://www.w3.org/1999/xlink" content-type="dwc:locality" xlink:type="simple">Man-Nan-Xing, Mengla County, Xishuangbanna Dai Autonomous Prefecture, Yunnan Province, China</named-content>; verbatimElevation: <named-content xmlns:xlink="http://www.w3.org/1999/xlink" content-type="dwc:verbatimElevation" xlink:type="simple">530m</named-content>; verbatimCoordinates: <named-content xmlns:xlink="http://www.w3.org/1999/xlink" content-type="dwc:verbatimCoordinates" xlink:type="simple">21°53.00′N 101°17.00′E</named-content>; decimalLatitude: <named-content xmlns:xlink="http://www.w3.org/1999/xlink" content-type="dwc:decimalLatitude" xlink:type="simple">21.8921</named-content>; decimalLongitude: <named-content xmlns:xlink="http://www.w3.org/1999/xlink" content-type="dwc:decimalLongitude" xlink:type="simple">101.288</named-content>; <bold>Event:</bold> eventDate: <named-content xmlns:xlink="http://www.w3.org/1999/xlink" content-type="dwc:eventDate" xlink:type="simple">2025-03-18/20</named-content></p></list-item><list-item><p><bold>Type status:</bold> <named-content xmlns:xlink="http://www.w3.org/1999/xlink" content-type="dwc:typeStatus" xlink:type="simple">Other material</named-content>. <bold>Occurrence:</bold> recordedBy: <named-content xmlns:xlink="http://www.w3.org/1999/xlink" content-type="dwc:recordedBy" xlink:type="simple">De-Wen Gong and Di Wang</named-content>; individualCount: <named-content xmlns:xlink="http://www.w3.org/1999/xlink" content-type="dwc:individualCount" xlink:type="simple">10</named-content>; lifeStage: <named-content xmlns:xlink="http://www.w3.org/1999/xlink" content-type="dwc:lifeStage" xlink:type="simple">nymph</named-content>; occurrenceID: <named-content xmlns:xlink="http://www.w3.org/1999/xlink" content-type="dwc:occurrenceID" xlink:type="simple">18207030-8E64-52DD-806C-3C35976AA8B3</named-content>; <bold>Taxon:</bold> scientificName: <named-content xmlns:xlink="http://www.w3.org/1999/xlink" content-type="dwc:scientificName" xlink:type="simple"><italic><tp:taxon-name><tp:taxon-name-part taxon-name-part-type="genus" reg="Cymbalcloeon">C.</tp:taxon-name-part> <tp:taxon-name-part taxon-name-part-type="species" reg="sartorii">sartorii</tp:taxon-name-part></tp:taxon-name></italic></named-content>; <bold>Location:</bold> country: <named-content xmlns:xlink="http://www.w3.org/1999/xlink" content-type="dwc:country" xlink:type="simple">China</named-content>; stateProvince: <named-content xmlns:xlink="http://www.w3.org/1999/xlink" content-type="dwc:stateProvince" xlink:type="simple">Yunnan</named-content>; county: <named-content xmlns:xlink="http://www.w3.org/1999/xlink" content-type="dwc:county" xlink:type="simple">Mengla</named-content>; locality: <named-content xmlns:xlink="http://www.w3.org/1999/xlink" content-type="dwc:locality" xlink:type="simple">Man-Nan-Xing, Mengla County, Xishuangbanna Dai Autonomous Prefecture, Yunnan Province, China</named-content>; verbatimElevation: <named-content xmlns:xlink="http://www.w3.org/1999/xlink" content-type="dwc:verbatimElevation" xlink:type="simple">530m</named-content>; verbatimCoordinates: <named-content xmlns:xlink="http://www.w3.org/1999/xlink" content-type="dwc:verbatimCoordinates" xlink:type="simple">21°53.00′N 101°17.00′E</named-content>; decimalLatitude: <named-content xmlns:xlink="http://www.w3.org/1999/xlink" content-type="dwc:decimalLatitude" xlink:type="simple">21.8921</named-content>; decimalLongitude: <named-content xmlns:xlink="http://www.w3.org/1999/xlink" content-type="dwc:decimalLongitude" xlink:type="simple">101.288</named-content>; <bold>Event:</bold> eventDate: <named-content xmlns:xlink="http://www.w3.org/1999/xlink" content-type="dwc:eventDate" xlink:type="simple">5/10/2025</named-content></p></list-item></list></tp:treatment-sec><tp:treatment-sec sec-type="Description"><title>Description</title><p>Male imago (in alcohol). Body length 3.4 mm, forewing 3.0 mm, cerci 3.6 mm (Fig. <xref ref-type="fig" rid="F13698833">1</xref>A, B, E).</p><p>Head. Light reddish brown (Fig. <xref ref-type="fig" rid="F13698833">1</xref>A, B). Scape and pedicel cylindrical, light brown, flagella light brown to whitish, ca. 6.5x pedicel in length, antennal length equivalent to head width (Fig. <xref ref-type="fig" rid="F13698833">1</xref>A, B). Dorsal surface of upper portion of compound eyes orange, lateral surface pale grey (Fig. <xref ref-type="fig" rid="F13698833">1</xref>E); upper portion of eyes cylindrical (Fig. <xref ref-type="fig" rid="F13698833">1</xref>E); lower portion black, semi-spherical (Fig. <xref ref-type="fig" rid="F13698833">1</xref>E); facets of compound eyes hexagonal (Fig. <xref ref-type="fig" rid="F13698835">2</xref>D). Ocelli with brown base but pale apex (Fig. <xref ref-type="fig" rid="F13698833">1</xref>A).</p><p>Thorax. Nota of thorax brown to deep brown but with pale sutures (Fig. <xref ref-type="fig" rid="F13698833">1</xref>A) with distinct longitudinal median ridge on mesonotum (Fig. <xref ref-type="fig" rid="F13698833">1</xref>E, Fig. <xref ref-type="fig" rid="F13698858">3</xref>D). Scutella of meso- and metanota expanded into projections (Fig. <xref ref-type="fig" rid="F13698833">1</xref>E).</p><p>Foreleg pale brown, length ratio of forefemur: tibia: tarsus=1.0: 1.5: 1.7; length ratio of segments of foretarsus=1.0: 7.5: 4.9: 3.0: 1.4; foreleg with two claws, one acute, one blunt (Fig. <xref ref-type="fig" rid="F13698835">2</xref>G). Basal half of midfemur brown, other part light brown, tibia and tarsus light brown (Fig. <xref ref-type="fig" rid="F13698835">2</xref>H). Length ratio of midfemur: tibia: tarsus=2.5: 3.3: 1.0; length ratio of three free segments of midtarsus =1.3: 1.0: 2.3; one claw acute, one claw blunt (Fig. <xref ref-type="fig" rid="F13698835">2</xref>H). Basal half of hindfemur brown, other part light brown (Fig. <xref ref-type="fig" rid="F13698835">2</xref>I). Length ratio of hindfemur: tibia: tarsus=2.5: 3.2: 1.0; length ratio of three segments of hindtarsus=1.1: 1.0: 2.0 (Fig. <xref ref-type="fig" rid="F13698835">2</xref>I). Claws similar to fore- or midlegs (Fig. <xref ref-type="fig" rid="F13698835">2</xref>J).</p><p>Costal and subcostal veins of forewings light brown, other longitudinal veins whitish to light brown (Fig. <xref ref-type="fig" rid="F13698835">2</xref>A); crossvein greatly reduced, only 4-5 crossveins between C and Sc, 3-4 between Sc and R<sub>1</sub>, two between other neighbored longitudinal veins (Fig. <xref ref-type="fig" rid="F13698835">2</xref>A). MA<sub>2</sub> and MP<sub>2</sub> detached from MA<sub>1</sub> and MP<sub>1</sub> respectively (Fig. <xref ref-type="fig" rid="F13698835">2</xref>A–C). Membrane of forewing transparent (Fig. <xref ref-type="fig" rid="F13698835">2</xref>A). Sc, Rs<sub>1</sub> and Rs<sub>5</sub> with bullae; CuP with a back-curved base but most part of it and A<sub>1</sub> straight (Fig. <xref ref-type="fig" rid="F13698835">2</xref>A).</p><p>Abdomen. Segment I, VI-X reddish brown, other segment pale with dark brown stripes on lateral margins of terga; terga I-VI with a pair of submedian reddish dots respectively, but in most cases, these dots indistinct to invisible; terga VII-X with a pair of additional submedian stripes respectively (Fig. <xref ref-type="fig" rid="F13698833">1</xref>A, B, E). Cerci pale.</p><p>Genitalia: Pedestal of gonostylus distinctly wider than gonostylus (forceps) (Fig. <xref ref-type="fig" rid="F13698835">2</xref>E, K, Fig. <xref ref-type="fig" rid="F13698858">3</xref>B); gonostylus with two segments, basal half of segment I slightly widened; segment II with slightly broadened apex, its length subequal to half segment I (Fig. <xref ref-type="fig" rid="F13698835">2</xref>E, K, Fig. <xref ref-type="fig" rid="F13698858">3</xref>B). Subgenital plate with tiny hair-like setae on surface (Fig. <xref ref-type="fig" rid="F13698858">3</xref>B, C). Penis cover distinct, nearly quadrate in shape (Fig. <xref ref-type="fig" rid="F13698835">2</xref>K). Gonovectes or penial arms smoothly curved (Fig. <xref ref-type="fig" rid="F13698835">2</xref>K).</p><p>Female imago (in alcohol). Body length 2.9 mm, forewing 3.0 mm, cerci broken (Fig. <xref ref-type="fig" rid="F13698833">1</xref>C, D). Similar to male imago but with more reddish pigments, especially thorax and abdomen (Fig. <xref ref-type="fig" rid="F13698833">1</xref>C, D). Length ratio of forefemur: tibia: tarsus=1.2: 1.1: 1.0; length ratio of segments of foretarsus=1.0: 2.8: 1.7: 1.7: 2.1 (Fig. <xref ref-type="fig" rid="F13698833">1</xref>C, D). Midlegs broken. Hindlegs similar to forelegs in color (Fig. <xref ref-type="fig" rid="F13698833">1</xref>C, D). Length ratio of hindfemur: tibia: tarsus=2.0: 3.2: 1.0; length ratio of segments of hindtarsus=1.1: 1.5: 1.0 (Fig. <xref ref-type="fig" rid="F13698833">1</xref>C, D).</p><p>Male subimago: (in alcohol). Body length 3.1 mm, forewing 2.4 mm, cerci 4.4 mm (Fig. <xref ref-type="fig" rid="F13698833">1</xref>G). Length ratio of forefemur: tibia: tarsus=1.5: 1.0: 1.7; length ratio of midfemur: tibia: tarsus=1.8: 1.6: 1.0; length ratio of segments of hindtarsus=3.4: 4.1: 1.0 (Fig. <xref ref-type="fig" rid="F13698833">1</xref>G). Veins of forewing slightly clearer than male, MA<sub>2</sub> and MP<sub>2</sub> connected to MA<sub>1</sub> and MP<sub>1</sub> with a crossvein respectively (Fig. <xref ref-type="fig" rid="F13698835">2</xref>B). Genitalia distinct, gonostyliger and segment II of styliger oriented inwards but segment I of styliger oriented outwards; length of them: segment I &gt; segment II &gt; gonostyliger (Fig. <xref ref-type="fig" rid="F13698858">3</xref>A).</p><p>Female subimago: (in alcohol). Body length 2.7 mm, forewing 2.9 mm, cerci 4.0 mm (Fig. <xref ref-type="fig" rid="F13698833">1</xref>F). Length ratio of forefemur: tibia: tarsus=1.5: 1.4: 1.0; Length ratio of midfemur: tibia: tarsus=2.0: 2.0: 1.0; Length ratio of hindfemur: tibia: tarsus=3.5: 3.9: 1.0 (Fig. <xref ref-type="fig" rid="F13698833">1</xref>F).</p><p>Nymph (in alcohol) (see <xref ref-type="bibr" rid="B13697579">Suttinun et al. 2020</xref> and Figs <xref ref-type="fig" rid="F13698860">4</xref>, <xref ref-type="fig" rid="F13698862">5</xref>, <xref ref-type="fig" rid="F13698864">6</xref>).</p><p>The main characteristics including: Body length 2.5 mm, cerci 1.3 mm (Fig. <xref ref-type="fig" rid="F13698860">4</xref>A–D). Body color pattern similar to adults, pale body with reddish dots and streaks; thorax distinctly broader and more robust than abdomen (Fig. <xref ref-type="fig" rid="F13698860">4</xref>A–D). Mouthparts shown in figure 5, labrum with a very shallowly concave anterior margin (Fig. <xref ref-type="fig" rid="F13698862">5</xref>A); mandibles without any setae between mola and incisor, outer margin without setae, prostheca with spiny apex (Fig. <xref ref-type="fig" rid="F13698862">5</xref>B, C); maxillae with spines on apex of galealacinia, maxillary palpi two segmented, apical segments with hair-like setae (Fig. <xref ref-type="fig" rid="F13698862">5</xref>D); labium with long crescent glossae and paraglossae (Fig. <xref ref-type="fig" rid="F13698862">5</xref>E); labial palpi two-segmented, apex of segment II expanded into a small knob-like structure (Fig. <xref ref-type="fig" rid="F13698862">5</xref>E). Hypopharynx with very short hair-like setae on dorsal surfaces (Fig. <xref ref-type="fig" rid="F13698862">5</xref>F). Tibiae and tarsi of all legs subequal in length, each of them ca. 0.8x femora (Fig. <xref ref-type="fig" rid="F13698864">6</xref>A–C); outer margin of femora and inner margins of tibiae and tarsi with spine-like setae (Fig. <xref ref-type="fig" rid="F13698858">3</xref>E). Gills on abdominal segment V-VII, gills I nearly oval, with deeply pigmented margins; gills II and III with concaved posterior margin (Fig. <xref ref-type="fig" rid="F13698864">6</xref>D–F). Caudal filaments with a distinct dark band (Fig. <xref ref-type="fig" rid="F13698860">4</xref>).</p><p>Egg: length 126.4-131.6 µm, width 54.4-58.3 µm, long oval, whole chorion decorated with irregularly-shaped ridges (from quadrate to oval) (Fig. <xref ref-type="fig" rid="F13698858">3</xref>F). The area surrounded by ridges concave, forming tiny pits (Fig. <xref ref-type="fig" rid="F13698858">3</xref>F).</p></tp:treatment-sec><tp:treatment-sec sec-type="Nymph and adult association"><title>Nymph and adult association</title><p>Nymphs and adults in the present study were associated by two methods. Morphologically, we use color pattern and body size, particularly those reddish patches on abdomen (both terga and sterna of segment VI-X are pigmented), to identify and pair them. Molecularly, we sequenced COI gene of one nymph and two male subimagos. The data shows the K2P genetic distance is lower than 0.3%. Sequence comparison did not identify any close relatives in public genetic repositories. The closest one is a baetid sequence in GenBank, the genetic distance between them is 15.1%.</p></tp:treatment-sec><tp:treatment-sec><!--Section generated to contain objects referenced in tp:taxon-treatment.--><fig id="F13698833" position="float" orientation="portrait"><object-id xmlns:xlink="http://www.w3.org/1999/xlink" content-type="arpha" xlink:type="simple">BF6CEE41-8760-5608-9E4B-3830CC7C228B</object-id><object-id xmlns:xlink="http://www.w3.org/1999/xlink" content-type="doi" xlink:type="simple">10.3897/BDJ.13.e178464.figure3</object-id><label>Figure 1.</label><caption><p>Imaginal habitus of <italic><tp:taxon-name><tp:taxon-name-part taxon-name-part-type="genus" reg="Cymbalcloeon">C.</tp:taxon-name-part> <tp:taxon-name-part taxon-name-part-type="species" reg="sartorii">sartorii</tp:taxon-name-part></tp:taxon-name></italic>. <bold>A</bold> male (dorsal view); <bold>B</bold> male (ventral view); <bold>C</bold> female (dorsal view); <bold>D</bold> female (ventral view); <bold>E</bold> male (lateral view); Subimaginal habitus of <italic><tp:taxon-name><tp:taxon-name-part taxon-name-part-type="genus" reg="Cymbalcloeon">C.</tp:taxon-name-part> <tp:taxon-name-part taxon-name-part-type="species" reg="sartorii">sartorii</tp:taxon-name-part></tp:taxon-name></italic>: <bold>F</bold> female subimago (lateral view); <bold>G</bold> male subimago (lateral view).</p></caption><graphic xmlns:xlink="http://www.w3.org/1999/xlink" xlink:href="bdj-13-e178464-g001.jpeg" position="float" id="oo_1466553.jpeg" orientation="portrait" xlink:type="simple"><uri content-type="original_file" xlink:type="simple">https://binary.pensoft.net/fig/1466553</uri></graphic></fig><fig id="F13698835" position="float" orientation="portrait"><object-id xmlns:xlink="http://www.w3.org/1999/xlink" content-type="arpha" xlink:type="simple">95DC05AD-87CA-5AA4-A0A8-CDCF7A248A0B</object-id><object-id xmlns:xlink="http://www.w3.org/1999/xlink" content-type="doi" xlink:type="simple">10.3897/BDJ.13.e178464.figure3</object-id><label>Figure 2.</label><caption><p>Imaginal characters of <italic><tp:taxon-name><tp:taxon-name-part taxon-name-part-type="genus" reg="Cymbalcloeon">C.</tp:taxon-name-part> <tp:taxon-name-part taxon-name-part-type="species" reg="sartorii">sartorii</tp:taxon-name-part></tp:taxon-name></italic>. <bold>A</bold> forewing of male; <bold>B</bold> forewing of male subimago; <bold>C</bold> forewing of male subimago enlarged (arrows indicating the forking points of MA₁ &amp; MA₂ and MP₁ &amp; MP₂); <bold>D</bold> compound eyes; <bold>E</bold> genitalia (ventral view); <bold>F</bold> subgenital plate; <bold>G</bold> foreleg of male; <bold>H</bold> midleg of male; <bold>I</bold> hindleg of male; <bold>J</bold> claw of hindleg; <bold>K</bold> genitalia (dorsal view, showing the penial bridge).</p></caption><graphic xmlns:xlink="http://www.w3.org/1999/xlink" xlink:href="bdj-13-e178464-g002.jpeg" position="float" id="oo_1466554.jpeg" orientation="portrait" xlink:type="simple"><uri content-type="original_file" xlink:type="simple">https://binary.pensoft.net/fig/1466554</uri></graphic></fig><fig id="F13698858" position="float" orientation="portrait"><object-id xmlns:xlink="http://www.w3.org/1999/xlink" content-type="arpha" xlink:type="simple">A472AB24-5162-5B2F-8320-718DEDF23DCF</object-id><object-id xmlns:xlink="http://www.w3.org/1999/xlink" content-type="doi" xlink:type="simple">10.3897/BDJ.13.e178464.figure3</object-id><label>Figure 3.</label><caption><p>SEM photos. <bold>A</bold> genitalia of male subimago; <bold>B</bold> genitalia of male imago; <bold>C</bold> subgenital plate of male imago; <bold>D</bold> mesonotum of male imago; <bold>E</bold> tarsus of hindleg; <bold>F</bold> egg from female subimago.</p></caption><graphic xmlns:xlink="http://www.w3.org/1999/xlink" xlink:href="bdj-13-e178464-g003.jpeg" position="float" id="oo_1466555.jpeg" orientation="portrait" xlink:type="simple"><uri content-type="original_file" xlink:type="simple">https://binary.pensoft.net/fig/1466555</uri></graphic></fig><fig id="F13698860" position="float" orientation="portrait"><object-id xmlns:xlink="http://www.w3.org/1999/xlink" content-type="arpha" xlink:type="simple">E505F96E-1BAB-54C0-9C84-90C3C95111C3</object-id><object-id xmlns:xlink="http://www.w3.org/1999/xlink" content-type="doi" xlink:type="simple">10.3897/BDJ.13.e178464.figure3</object-id><label>Figure 4.</label><caption><p>Nymphal habitus of <italic><tp:taxon-name><tp:taxon-name-part taxon-name-part-type="genus" reg="Cymbalcloeon">C.</tp:taxon-name-part> <tp:taxon-name-part taxon-name-part-type="species" reg="sartorii">sartorii</tp:taxon-name-part></tp:taxon-name></italic>. <bold>A</bold> male nymph (dorsal view); <bold>B</bold> male nymph (ventral view); <bold>C</bold> female nymph (dorsal view); <bold>D</bold> female nymph (ventral view).</p></caption><graphic xmlns:xlink="http://www.w3.org/1999/xlink" xlink:href="bdj-13-e178464-g004.jpeg" position="float" id="oo_1466556.jpeg" orientation="portrait" xlink:type="simple"><uri content-type="original_file" xlink:type="simple">https://binary.pensoft.net/fig/1466556</uri></graphic></fig><fig id="F13698862" position="float" orientation="portrait"><object-id xmlns:xlink="http://www.w3.org/1999/xlink" content-type="arpha" xlink:type="simple">E9329ED5-EA84-58C7-9859-F9D5A2FB94C4</object-id><object-id xmlns:xlink="http://www.w3.org/1999/xlink" content-type="doi" xlink:type="simple">10.3897/BDJ.13.e178464.figure3</object-id><label>Figure 5.</label><caption><p>Mouthpart of <italic><tp:taxon-name><tp:taxon-name-part taxon-name-part-type="genus" reg="Cymbalcloeon">C.</tp:taxon-name-part> <tp:taxon-name-part taxon-name-part-type="species" reg="sartorii">sartorii</tp:taxon-name-part></tp:taxon-name></italic>. <bold>A</bold> labrum; <bold>B</bold> left mandible; <bold>C</bold> right mandible; <bold>D</bold> maxilla; <bold>E</bold> labium; <bold>F</bold> hypopharynx.</p></caption><graphic xmlns:xlink="http://www.w3.org/1999/xlink" xlink:href="bdj-13-e178464-g005.jpeg" position="float" id="oo_1466557.jpeg" orientation="portrait" xlink:type="simple"><uri content-type="original_file" xlink:type="simple">https://binary.pensoft.net/fig/1466557</uri></graphic></fig><fig id="F13698864" position="float" orientation="portrait"><object-id xmlns:xlink="http://www.w3.org/1999/xlink" content-type="arpha" xlink:type="simple">95EB69C8-AF56-5A27-AAA3-6D2452ED5CF5</object-id><object-id xmlns:xlink="http://www.w3.org/1999/xlink" content-type="doi" xlink:type="simple">10.3897/BDJ.13.e178464.figure3</object-id><label>Figure 6.</label><caption><p>Nymphal characters of <italic><tp:taxon-name><tp:taxon-name-part taxon-name-part-type="genus" reg="Cymbalcloeon">C.</tp:taxon-name-part> <tp:taxon-name-part taxon-name-part-type="species" reg="sartorii">sartorii</tp:taxon-name-part></tp:taxon-name></italic>. <bold>A</bold> foreleg; <bold>B</bold> midleg; <bold>C</bold> hindleg; <bold>D</bold> Gill V; <bold>E</bold> Gill VI; <bold>F</bold> Gill VII.</p></caption><graphic xmlns:xlink="http://www.w3.org/1999/xlink" xlink:href="bdj-13-e178464-g006.jpeg" position="float" id="oo_1466558.jpeg" orientation="portrait" xlink:type="simple"><uri content-type="original_file" xlink:type="simple">https://binary.pensoft.net/fig/1466558</uri></graphic></fig></tp:treatment-sec><ref-list><ref id="B13697579"><element-citation xmlns:xlink="http://www.w3.org/1999/xlink" publication-type="article" xlink:type="simple"><person-group person-group-type="author"><name name-style="western"><surname>Suttinun</surname><given-names>Chanaporn</given-names></name><name name-style="western"><surname>Gattolliat</surname><given-names>Jean-Luc</given-names></name><name name-style="western"><surname>Boonsoong</surname><given-names>Boonsatien</given-names></name></person-group><year>2020</year><article-title><italic><tp:taxon-name><tp:taxon-name-part taxon-name-part-type="genus" reg="Cymbalcloeon">Cymbalcloeon</tp:taxon-name-part></tp:taxon-name></italic> gen. nov., an incredible new mayfly genus (<tp:taxon-name><tp:taxon-name-part taxon-name-part-type="order">Ephemeroptera</tp:taxon-name-part></tp:taxon-name>: <tp:taxon-name><tp:taxon-name-part taxon-name-part-type="family">Baetidae</tp:taxon-name-part></tp:taxon-name>) from Thailand</article-title><source>PLOS One</source><volume>15</volume><issue>10</issue><pub-id pub-id-type="doi">10.1371/journal.pone.0240635</pub-id></element-citation></ref></ref-list></tp:taxon-treatment>
